# Supplementary material for: Evolutionary Dynamics of Chromatin Structure and Duplicate Gene Expression in Diploid and Allopolyploid Cotton
Source: Mol Biol Evol. 2024 May 17;41(5):msae095. doi: 10.1093/molbev/msae095 (PMC11140268; doi:10.1093/molbev/msae095)
Supplement: msae095_Supplementary_Data [file msae095_supplementary_data.zip]

Archive with 4 entries (4 files):
- 2.Supplementary text.Revision.pdf
- 3.Supplementary Figures and Tables Legend.revision.pdf
- 4.SuppleFigures.revision.pdf
- 5.SuppleTables.Revision.xlsx
